# Supplementary material for: Risk factors in the assessment of suppliers
Source: PLoS One. 2022 Aug 1;17(8):e0272157. doi: 10.1371/journal.pone.0272157 (PMC9342744; doi:10.1371/journal.pone.0272157)
Supplement: S1 Data — (XLSX) [file pone.0272157.s001.xlsx]

## Sheet: Data
ID	SEC	SIZ	QualDef	AsMist	EnvPerf	TimDel	EmpQual	SupFin	AftSal	ProdCap	ProdInn	ProdIde	DocErr	LonTim	EmePla	TechProb	RaisPri	SupInvRes	MalaIS	SupInvCos	ComProb	DelFlex	CompResp	Capital	ISO9001	ISO14001	OHSAS	TPM	None	Management system risks	Environment risk	Process risk
1	furniture production	50-249 employees	3	4	4	3	4	4	3	3	2	2	2	2	2	2	2	2	3	2	2	2	3	Polish	0		0	0	1	0.8386	-0.0204	-0.08096
2	furniture production	250 employees and more	2	2	1	1	1	1	1	1	1	1	1	1	1	1	2	2	1	1	1	1	1	Foreign	1	0	0	1	0	-0.63902	-0.16076	-0.99112
3	furniture production	50-249 employees	3	4	1	4	1	3	1	3	1	1	1	3	3	1	1	1	1	1	1	1	3	Polish	0	0	0	0	1	-0.37813	-1.41434	1.18573
4	electromecanical	50-249 employees	5	5	1	5	4	5	3	2	3	3	4	5	4	4	5	4	4	4	3	4	5	Foreign	1	0	1	0	0	0.60017	1.24027	1.12833
5	furniture production	250 employees and more	2	2	1	2	1	1	1	2	2	1	2	2	1	1	1	1	1	1	1	1	1	Foreign	0	0	0	0	1	-0.10819	-0.76635	-0.67164
6	furniture production	250 employees and more	3	3	1	3	1	1	1	1	1	1	2	2	1	1	1	1	3	1	1	1	1	Foreign	1	1	0	0	0	-0.66139	-0.43964	-0.19161
7	furniture production	250 employees and more	2	2	1	3	2	2	1	1	1	1	2	1	1	1	1	1	1	2	1	1	1	Foreign	1	0	0	0	0	-0.0746	-0.61369	-0.7785
8	furniture production	50-249 employees	1	3	1	2	1	1	2	1	1	1	2	2	1	2	1	1	1	1	2	1	2	Foreign	1	1	0	0	0	-0.26497	-0.50084	-0.59461
9	chemical production	50-249 employees	2	2	5	4	1	1	2	3	1	1	2	4	3	3	3	1	1	3	1	1	1	Foreign	0	0	0	0	1	-1.18686	0.22841	0.82439
10	electromecanical	250 employees and more	5	5	3	5	5	5	4	5	5	5	4	4	5	3	2	2	2	5	4	3	1	Foreign	1	1	1	1	0	2.47966	-0.33623	0.79864
11	furniture production	50-249 employees	4	3	2	3	3	2	4	3	2	2	2	3	2	3	2	2	3	3	3	2	4	Polish	0	0	0	0	1	0.29609	0.4834	0.08441
12	electromecanical	250 employees and more	2	2	1	2	1	1	1	3	1	1	2	3	1	2	1	3	4	1	1	1	3	Foreign	1	1	1	0	0	-0.5627	0.46622	-0.70207
13	furniture production	50-249 employees	1	2	1	1	1	4	1	1	1	1	1	1	1	1	1	1	1	1	1	4	1	Polish	0	0	0	0	1	-0.1309	0.0186	-1.46243
14	electromecanical	50-249 employees	2	2	2	1	1	1	1	1	1	1	1	1	1	1	1	1	1	1	1	1	1	Polish	1	1	1	0	0	-0.66786	-0.39342	-0.82401
15	electromecanical	250 employees and more	5	5	4	5	5	5	5	5	4	5	5	4	5	5	5	4	3	4	4	4	4	Polish	1	0	0	0	0	2.113	0.96669	0.92325
16	chemical production	50-249 employees	1	1	1	1	1	1	1	1	1	1	1	1	1	1	1	1	1	1	1	1	1	Polish	1	0	0	0	0	-0.46973	-0.31796	-1.35227
17	automotive	50-249 employees	3	2	1	3	1	1	1	1	1	1	1	3	1	2	1	1	1	1	1	1	2	Foreign	1	1	0	1	0	-0.92499	-0.62204	0.18576
18	electromecanical	50-249 employees	5	5	4	5	1	1	1	1	1	1	1	4	4	1	3	1	1	1	1	1	1	Polish	1	0	1	0	0	-1.78977	-1.05781	2.67251
19	automotive	50-249 employees	3	2	1	4	1	1	3	2	1	1	2	3	3	1	3	1	1	1	2	3	1	Polish	1	0	0	0	0	-0.55563	-0.4101	0.42749
20	furniture production	50-249 employees	3	2	1	2	1	1	1	2	1	2	2	2	1	1	1	1	1	1	1	1	1	Foreign	1	1	1	0	0	-0.2452	-0.83511	-0.37406
21	chemical production	50-249 employees	2	1	1	1	1	1	1	1	1	1	1	1	1	1	1	1	1	1	1	1	1	Polish	0	0	0	0	1	-0.55773	-0.36893	-1.12694
22	automotive	50-249 employees	1	2	1	2	3	1	1	1	1	2	3	3	5	1	1	1	1	1	1	3	3	Foreign	1	0	0	1	0	-0.17892	-0.67649	0.16003
23	automotive	50-249 employees	1	1	1	3	1	1	1	1	1	1	1	1	1	1	1	1	1	1	1	1	1	Foreign	0	0	0	0	1	-0.47072	-0.49667	-1.01271
24	chemical production	50-249 employees	1	1	1	3	1	1	1	1	1	1	1	1	1	3	2	1	1	1	1	3	2	Foreign	1	1	1	1	0	-0.83806	0.37949	-1.03239
25	automotive	250 employees and more	1	2	1	2	3	1	1	3	2	1	2	3	1	1	1	1	1	1	1	1	1	Polish	1	1	0	1	0	0.4037	-0.94426	-0.75647
26	electromecanical	50-249 employees	5	4	5	4	4	4	4	3	5	5	5	4	5	4	5	4	4	4	4	4	5	Polish	1	0	0	0	0	1.34765	1.57118	0.73567
27	electromecanical	250 employees and more	4	1	5	5	1	1	1	3	1	1	4	4	3	4	5	2	4	4	3	4	3	Polish	1	1	0	0	0	-1.96203	2.54683	0.75858
28	electromecanical	50-249 employees	2	2	1	2	3	1	1	1	1	1	1	3	1	1	1	1	1	1	1	1	3	Polish	1	1	0	0	0	-0.42022	-0.79758	-0.14849
29	automotive	50-249 employees	5	5	1	5	5	3	2	4	1	5	2	5	5	1	5	1	1	3	4	4	4	Polish	1	0	0	0	0	0.32751	-0.61764	2.37099
30	electromecanical	50-249 employees	5	4	2	5	2	2	2	3	2	2	4	5	4	1	1	1	1	1	1	1	5	Polish	1	0	0	0	0	0.22773	-2.0199	2.44593
31	furniture production	250 employees and more	5	5	5	5	4	4	4	5	4	5	5	5	5	5	5	4	5	5	5	4	5	Foreign	1	1	1	0	0	1.06356	2.05729	1.22268
32	furniture production	50-249 employees	1	1	1	2	1	1	3	3	3	1	1	1	1	2	1	1	1	1	1	1	1	Polish	0	0	0	0	1	0.61124	-0.57197	-1.54551
33	automotive	50-249 employees	5	4	4	4	1	1	4	4	4	3	3	4	2	4	5	2	3	4	4	4	5	Polish	0	0	0	0	1	-0.31835	1.61405	0.97401
34	furniture production	250 employees and more	2	2	3	2	2	1	2	2	3	2	2	2	2	2	1	2	2	2	1	2	1	Foreign	0	0	0	1	0	0.13794	0.16742	-0.8824
35	automotive	50-249 employees	1	2	1	2	1	1	1	2	1	1	2	3	1	2	1	1	1	1	1	2	1	Foreign	1	0	0	0	0	-0.47751	-0.3256	-0.64767
36	furniture production	250 employees and more	5	5	5	5	5	5	5	5	4	5	5	5	5	5	5	4	4	5	5	5	5	Polish	1	1	0	1	0	1.63458	1.82774	1.12495
37	furniture production	50-249 employees	2	3	2	3	2	3	3	3	3	2	3	2	3	2	2	2	2	2	2	2	2	Polish	0	0	1	0	0	0.99074	-0.21402	-0.51782
38	furniture production	250 employees and more	5	4	3	5	3	3	4	4	4	4	4	5	4	4	5	3	4	3	5	4	4	Polish	1	0	0	0	0	0.77562	1.2691	1.05607
39	chemical production	50-249 employees	2	2	1	2	1	1	2	1	1	1	1	2	1	2	2	1	1	1	2	2	2	Foreign	1	1	1	0	0	-0.70088	-0.04846	-0.5427
40	furniture production	250 employees and more	2	2	3	3	1	2	1	3	1	1	2	3	3	1	1	1	2	2	2	2	1	Foreign	1	1	1	1	0	-0.68917	-0.04753	0.10245
41	furniture production	50-249 employees	3	2	1	4	1	1	3	3	1	1	2	3	2	1	3	1	1	1	1	2	2	Polish	0	0	0	0	1	-0.28927	-0.76742	0.42623
42	electromecanical	250 employees and more	5	5	4	5	3	4	4	5	4	5	5	5	4	4	4	3	3	4	5	4	4	Polish	1	1	1	0	0	1.39256	0.88187	1.25311
43	chemical production	50-249 employees	1	2	3	4	1	1	1	2	1	1	2	2	3	1	2	1	1	1	2	2	3	Polish	1	0	1	0	0	-0.80637	-0.30219	0.29741
44	chemical production	50-249 employees	4	3	3	4	3	3	2	1	1	1	2	4	2	2	3	1	1	1	2	3	2	Polish	1	0	0	0	0	-0.52835	-0.37411	1.02082
45	automotive	250 employees and more	2	3	1	4	1	1	1	1	1	1	2	1	1	1	1	1	1	1	3	1	3	Foreign	1	0	1	1	0	-0.4554	-0.66726	-0.07737
46	chemical production	50-249 employees	4	2	3	4	1	1	1	2	1	1	2	3	1	2	2	1	1	1	1	2	1	Polish	1	0	0	0	0	-1.02739	-0.36178	0.5871
47	automotive	250 employees and more	5	5	3	5	3	4	4	4	4	4	3	3	3	3	5	4	3	3	4	4	4	Foreign	1	1	1	0	0	1.14688	0.93027	0.67866
48	electromecanical	50-249 employees	1	2	1	4	4	4	4	3	5	5	5	2	1	1	3	1	1	1	1	1	2	Polish	0	0	0	0	1	3.71183	-1.8928	-1.45301
49	chemical production	50-249 employees	2	1	3	3	1	1	1	3	1	1	1	3	1	1	3	2	1	1	3	1	1	Polish	1	0	0	0	0	-0.88504	0.15376	-0.2393
50	furniture production	50-249 employees	1	1	1	1	1	1	1	1	1	1	1	1	1	1	1	1	1	1	1	1	1	Polish	1	0	0	0	0	-0.46973	-0.31796	-1.35227
51	electromecanical	50-249 employees	3	3	1	5	1	1	1	3	1	1	3	1	1	2	2	1	1	1	2	1	1	Foreign	0	1	0	0	0	-0.14322	-0.79746	0.06261
52	automotive	250 employees and more	2	3	1	2	1	1	1	1	1	1	2	1	1	1	1	1	1	1	1	1	1	Foreign	1	1	1	0	0	-0.37157	-0.74098	-0.58886
53	furniture production	50-249 employees	4	5	5	5	5	5	4	5	4	4	4	5	3	4	5	5	5	5	5	5	5	Polish	1	0	0	0	0	1.2632	2.42296	0.47634
54	electromecanical	250 employees and more	4	1	5	5	4	5	3	2	3	3	4	4	3	4	3	2	4	2	4	3	3	Foreign	1	0	1	1	0	0.91685	0.9847	0.04857
55	chemical production	50-249 employees	3	1	1	1	1	1	1	3	1	1	1	3	1	1	4	3	1	1	1	1	4	Polish	0	0	0	0	1	-0.88379	0.14617	-0.21573
56	chemical production	50-249 employees	2	2	1	2	1	1	1	1	1	2	2	2	1	1	1	1	2	1	1	1	1	Polish	0	0	0	0	1	-0.34019	-0.49367	-0.71277
57	chemical production	50-249 employees	2	2	1	2	2	1	1	2	1	1	2	2	2	2	2	2	2	2	2	2	2	Foreign	1	0	0	0	0	-0.60368	0.47233	-0.6544
58	furniture production	50-249 employees	4	3	3	4	3	3	3	4	4	3	3	4	4	3	4	4	3	3	4	3	4	Polish	0	0	0	0	1	0.65764	1.07735	0.44924
59	electromecanical	50-249 employees	3	3	1	5	1	1	1	3	1	1	3	1	1	1	1	1	1	1	1	1	1	Foreign	0	0	0	0	1	-0.00203	-1.22125	0.09377
60	furniture production	250 employees and more	4	2	3	1	3	5	3	4	3	2	1	4	4	2	2	5	4	5	3	3	2	Polish	0	0	0	0	1	0.27743	1.94485	-0.69547
61	furniture production	50-249 employees	1	1	1	1	1	1	2	2	1	1	1	1	1	1	1	1	1	1	1	1	1	Polish	0	0	0	0	1	-0.12872	-0.43733	-1.41336
62	electromecanical	250 employees and more	2	2	1	2	1	1	1	3	1	1	2	3	1	1	1	1	1	1	1	1	3	Foreign	1	0	1	0	0	-0.35189	-0.81865	-0.11163
63	chemical production	50-249 employees	4	3	1	4	1	1	1	4	1	1	1	3	3	3	4	1	1	1	1	1	1	Foreign	1	0	0	0	0	-0.99738	-0.56598	1.11764
64	automotive	50-249 employees	2	2	2	2	1	1	1	2	1	1	2	1	1	1	1	1	1	1	1	2	2	Foreign	1	0	1	0	0	-0.44887	-0.38914	-0.63916
65	chemical production	50-249 employees	5	5	5	5	4	4	5	5	4	5	4	5	5	5	5	4	4	4	5	5	5	Polish	0	0	0	0	1	1.1457	1.78252	1.32573
66	furniture production	50-249 employees	2	2	1	1	1	1	3	2	1	1	3	3	3	3	1	1	1	1	1	1	1	Polish	0	0	0	0	1	-0.04403	-0.60715	-0.37207
67	automotive	250 employees and more	5	2	1	3	3	1	1	1	3	1	1	3	4	1	1	1	1	1	3	1	4	Foreign	1	1	1	0	0	-0.47902	-1.00056	1.12085
68	electromecanical	250 employees and more	2	2	1	3	1	1	1	2	1	1	3	2	1	1	1	1	1	1	1	1	2	Polish	1	0	0	0	0	-0.16368	-0.87367	-0.3363
69	automotive	250 employees and more	2	2	1	5	1	3	3	3	3	3	2	3	3	1	1	2	1	1	3	1	4	Foreign	1	0	0	1	0	1.07832	-1.19949	0.22447
70	furniture production	250 employees and more	2	2	1	3	1	1	1	2	1	1	2	1	1	1	1	1	1	1	1	1	1	Polish	1	1	0	1	0	-0.23588	-0.7696	-0.62925
71	electromecanical	50-249 employees	4	4	3	4	1	1	1	1	1	1	1	5	4	4	5	2	4	4	4	4	4	Foreign	1	0	1	1	0	-2.81868	2.45733	1.69142
72	electromecanical	50-249 employees	5	3	5	5	2	2	2	3	2	2	4	5	2	2	2	2	4	2	2	2	2	Polish	1	0	1	0	0	-0.36112	0.23845	1.2206
73	electromecanical	50-249 employees	5	4	2	5	3	2	4	4	4	4	3	5	4	4	5	4	4	4	3	4	5	Polish	1	0	0	0	0	0.39164	1.46737	1.0905
74	automotive	250 employees and more	4	4	1	2	1	1	1	1	1	1	2	2	2	2	2	1	1	1	1	1	1	Polish	1	0	0	0	0	-0.83871	-0.74156	0.48855
75	electromecanical	50-249 employees	5	4	5	4	4	4	4	3	5	5	5	4	5	3	3	1	1	1	1	3	5	Polish	1	1	0	0	0	2.13703	-1.4697	1.63733
76	furniture production	50-249 employees	1	2	1	1	1	1	1	1	1	1	2	1	1	1	2	1	1	1	1	1	1	Polish	1	0	0	0	0	-0.35248	-0.3675	-1.16097
77	furniture production	50-249 employees	2	2	1	3	2	2	3	3	2	1	2	3	3	2	3	1	1	2	2	3	3	Polish	0	0	0	0	1	0.07951	-0.10444	-0.02817
78	furniture production	50-249 employees	1	2	1	2	1	2	4	2	1	2	2	3	2	1	1	1	1	1	1	1	3	Polish	0	0	0	0	1	0.54404	-1.09112	-0.41736
79	chemical production	50-249 employees	4	5	1	5	4	1	3	3	1	5	3	4	5	4	5	1	1	1	4	4	4	Foreign	1	1	1	0	0	0.24387	-0.37788	1.95251
80	automotive	50-249 employees	5	2	1	5	2	2	1	4	1	1	2	4	4	2	2	1	1	1	4	4	4	Polish	1	1	1	0	0	-0.82527	-0.27007	1.6547
81	electromecanical	50-249 employees	5	4	5	5	1	1	1	1	1	1	1	4	5	3	3	1	1	3	1	1	5	Polish	1	0	0	0	0	-2.35784	-0.11139	3.03869
82	electromecanical	50-249 employees	1	1	1	2	3	1	1	1	1	1	1	1	1	1	1	1	1	1	1	1	1	Polish	0	0	0	0	1	-0.07955	-0.54748	-1.2714
83	furniture production	50-249 employees	2	2	1	2	1	1	1	2	1	1	1	3	1	1	1	1	1	1	1	1	1	Foreign	0	0	0	0	1	-0.62795	-0.69646	-0.28815
84	electromecanical	50-249 employees	2	2	2	2	1	1	1	2	1	1	2	3	2	5	5	1	4	3	1	5	2	Polish	0	0	0	0	1	-1.81079	2.48323	-0.57771
85	automotive	50-249 employees	4	3	3	4	3	3	4	4	2	2	2	4	3	3	4	2	2	2	2	2	4	Foreign	0	0	0	0	1	0.37608	-0.07407	0.96138
86	electromecanical	50-249 employees	5	4	2	5	3	2	4	4	4	4	3	5	4	2	2	1	1	1	2	2	5	Polish	1	1	0	0	0	1.35755	-1.81146	1.98656
87	automotive	50-249 employees	2	2	2	3	4	1	4	3	3	4	4	4	4	4	5	1	3	3	3	3	4	Polish	1	1	0	1	0	0.86844	0.81556	-0.09462
88	automotive	250 employees and more	3	2	1	3	2	2	2	3	2	2	2	4	3	3	3	2	2	4	2	3	3	Foreign	1	1	1	1	0	-0.44421	0.88945	0.10895
89	automotive	50-249 employees	2	2	1	4	2	1	3	4	1	1	2	5	2	3	2	2	1	1	1	2	4	Polish	1	0	0	0	0	-0.15338	-0.50933	0.63321
90	furniture production	250 employees and more	1	2	1	3	1	1	1	2	1	1	2	2	1	2	1	1	2	1	1	1	2	Polish	1	1	1	0	0	-0.37477	-0.35269	-0.66028
91	chemical production	50-249 employees	1	2	1	2	1	1	1	2	1	1	2	1	1	2	2	1	1	1	2	1	1	Polish	1	0	0	0	0	-0.28858	-0.20549	-1.05553
92	chemical production	50-249 employees	3	2	3	3	3	2	3	2	3	2	1	2	3	2	3	3	4	3	3	3	3	Polish	0	0	0	0	1	-0.12611	1.46642	-0.60087
93	chemical production	50-249 employees	1	2	1	4	1	1	1	1	1	1	1	2	1	1	1	1	1	1	1	1	2	Foreign	0	0	0	0	1	-0.59993	-0.74123	-0.28931
94	chemical production	50-249 employees	2	3	2	4	3	2	3	4	3	2	3	3	4	3	3	4	3	3	2	2	3	Foreign	1	1	0	0	0	0.65215	0.715	-0.17575
95	furniture production	50-249 employees	3	2	1	5	2	2	1	4	1	1	2	5	5	1	4	4	1	4	2	2	5	Polish	0	0	0	0	1	-1.0425	0.43811	1.5324
96	furniture production	50-249 employees	1	1	1	1	1	1	1	1	2	1	2	2	1	2	1	1	1	1	2	3	2	Foreign	1	0	0	0	0	-0.40387	0.2521	-1.32053
97	furniture production	250 employees and more	2	2	1	2	1	2	1	2	2	1	2	2	1	2	1	1	1	1	1	1	1	Polish	1	1	0	1	0	0.03733	-0.6572	-0.76657
98	electromecanical	50-249 employees	4	4	3	5	4	2	4	3	4	5	4	5	4	4	4	3	4	4	4	5	4	Polish	0	1	0	0	0	0.815	1.48809	0.71753
99	electromecanical	50-249 employees	4	4	4	4	3	4	4	4	4	4	4	4	4	4	4	4	4	4	4	4	4	Polish	0	0	0	0	1	1.04175	1.65358	0.3079
100	automotive	50-249 employees	2	2	1	3	1	1	1	1	1	1	2	2	2	2	1	1	1	1	1	1	2	Foreign	0	0	0	0	1	-0.6053	-0.63404	-0.13026
101	chemical production	50-249 employees	1	1	1	3	3	1	1	3	1	1	1	2	1	1	1	1	1	1	2	1	1	Polish	1	1	0	1	0	0.06894	-0.64413	-0.90079
102	furniture production	50-249 employees	2	2	1	2	1	3	1	2	1	1	2	1	1	1	2	3	1	3	1	3	3	Polish	0	0	0	0	1	-0.33578	0.59631	-1.0568
103	electromecanical	50-249 employees	1	2	1	5	5	5	5	5	4	4	4	1	1	4	3	2	4	2	4	3	1	Polish	1	0	0	0	0	3.47964	0.41423	-2.38924
104	automotive	50-249 employees	5	4	3	5	3	2	4	5	3	4	5	5	4	5	5	3	5	3	4	3	4	Polish	0	0	0	0	1	0.67602	1.33497	1.09209
105	electromecanical	50-249 employees	2	2	5	2	1	1	1	3	1	1	2	4	3	1	1	1	1	1	1	1	1	Foreign	1	0	0	0	0	-0.94542	-0.58018	0.64387
106	furniture production	50-249 employees	1	1	1	1	1	1	1	1	1	1	1	1	1	1	1	1	1	1	1	1	1	Polish	0	0	0	0	1	-0.46973	-0.31796	-1.35227
107	automotive	250 employees and more	2	1	3	4	3	2	2	4	4	1	3	3	4	2	3	5	3	4	3	3	4	Foreign	1	1	1	0	0	0.22139	1.71109	-0.59181
108	electromecanical	250 employees and more	5	5	1	5	5	5	5	5	4	4	4	5	4	5	5	1	4	3	1	5	5	Foreign	1	1	1	0	0	2.01502	0.05436	1.16688
109	chemical production	50-249 employees	2	1	2	2	1	2	1	1	1	1	1	2	1	1	1	1	1	1	1	1	1	Polish	0	0	0	0	1	-0.56492	-0.47047	-0.69312
110	electromecanical	250 employees and more	1	1	1	5	1	1	1	1	1	1	4	1	1	1	1	1	1	1	1	1	1	Polish	1	0	1	1	0	0.11678	-0.8558	-0.82616
111	electromecanical	50-249 employees	3	1	1	5	3	2	4	4	4	4	3	3	1	2	2	2	4	2	2	2	4	Polish	1	1	0	0	0	1.80679	-0.10378	-0.82534
112	chemical production	250 employees and more	5	3	1	2	1	1	1	1	1	1	2	2	1	1	1	1	1	1	1	1	1	Foreign	1	1	0	0	0	-0.73376	-0.93207	0.31708
113	chemical production	50-249 employees	2	2	1	3	1	2	1	3	4	1	3	3	2	3	1	1	3	1	2	1	1	Foreign	0	0	0	0	1	0.48418	-0.25053	-0.72483
114	automotive	50-249 employees	2	2	1	2	1	1	2	2	1	2	2	2	1	1	3	1	1	1	2	2	3	Foreign	0	0	0	0	1	-0.24547	-0.27868	-0.4421
115	electromecanical	250 employees and more	2	2	1	5	4	2	4	3	4	5	4	2	1	4	5	4	4	4	4	4	2	Polish	1	0	0	0	0	1.75121	1.99744	-1.85402
116	automotive	50-249 employees	2	2	1	3	1	1	1	1	1	3	2	3	1	1	1	1	1	1	3	3	3	Polish	0	0	0	0	1	-0.45849	-0.25426	-0.15237
117	electromecanical	50-249 employees	2	2	2	3	1	1	2	3	1	1	2	3	2	2	1	1	2	1	2	2	2	Polish	1	0	0	0	0	-0.48602	-0.17339	-0.05806
118	electromecanical	50-249 employees	1	1	1	1	1	1	1	3	1	1	1	1	1	1	3	1	1	1	1	1	1	Polish	1	0	0	0	0	-0.3552	-0.17531	-1.28801
119	automotive	50-249 employees	1	2	1	1	1	1	1	1	3	1	2	1	1	3	1	2	3	1	1	1	1	Foreign	1	0	0	0	0	-0.03576	0.43208	-1.80451
120	chemical production	50-249 employees	4	2	4	1	1	3	3	4	4	1	2	1	1	3	3	1	1	1	1	3	3	Polish	0	0	0	1	0	0.55772	0.05568	-0.65949
121	electromecanical	250 employees and more	2	1	1	2	1	2	1	3	3	1	2	2	2	3	2	1	1	2	2	2	2	Foreign	1	1	1	1	0	-0.01258	0.17894	-0.89974
122	electromecanical	50-249 employees	3	3	1	3	1	1	2	3	1	1	2	1	1	5	5	1	4	3	1	5	1	Polish	1	0	0	0	0	-1.1728	2.14857	-0.89146
123	automotive	50-249 employees	2	1	2	3	1	1	2	2	1	2	1	2	3	1	1	1	1	2	2	4	3	Polish	1	0	0	0	0	-0.78399	0.22078	-0.16348
124	furniture production	50-249 employees	2	2	1	1	1	1	1	1	1	1	1	1	1	2	1	1	1	1	1	1	2	Polish	0	0	0	0	1	-0.6396	-0.31601	-0.83901
125	electromecanical	50-249 employees	4	2	4	4	1	1	2	3	1	1	2	1	1	2	1	2	4	1	1	1	3	Polish	1	0	1	0	0	-0.64743	0.25587	-0.04596
126	furniture production	50-249 employees	4	4	3	2	3	4	4	4	4	4	4	3	4	4	3	3	3	3	3	3	3	Polish	0	0	0	1	0	1.5977	0.65178	-0.15953
127	electromecanical	250 employees and more	2	2	1	3	1	1	1	2	1	1	3	2	1	4	4	3	4	4	4	5	2	Polish	1	0	0	0	0	-1.37462	3.06161	-1.31261
128	furniture production	50-249 employees	4	4	4	4	3	3	3	4	3	4	4	4	4	4	4	3	3	3	4	4	4	Foreign	1	0	0	1	0	0.56333	1.15739	0.79672
129	furniture production	250 employees and more	1	1	1	3	1	1	1	3	1	1	2	2	1	1	1	1	2	1	1	1	2	Polish	0	0	0	0	1	-0.18724	-0.46191	-0.8347
130	chemical production	50-249 employees	1	2	1	3	3	1	1	1	1	1	2	1	1	1	1	1	3	1	3	3	2	Polish	1	0	0	0	0	-0.21356	0.34991	-1.20774
131	automotive	50-249 employees	4	2	3	2	1	1	1	1	1	1	2	4	1	1	2	1	3	3	1	3	3	Foreign	1	1	0	0	0	-1.64069	0.81022	0.37427
132	electromecanical	50-249 employees	2	1	1	5	1	1	1	3	1	1	3	1	1	2	1	1	2	1	2	2	1	Foreign	1	1	0	0	0	-0.10547	-0.19582	-0.77602
133	electromecanical	250 employees and more	5	5	1	5	5	5	5	5	4	4	4	5	4	1	4	3	1	1	1	1	5	Polish	1	0	1	0	0	2.97297	-2.38466	1.68797
134	automotive	50-249 employees	3	3	1	3	1	1	1	2	1	1	2	2	1	3	1	1	1	1	1	1	3	Foreign	0	0	0	0	1	-0.58107	-0.64163	0.19222
135	furniture production	250 employees and more	2	2	2	2	2	2	2	3	3	1	2	3	2	1	2	2	1	2	2	2	2	Foreign	1	0	0	1	0	0.28437	-0.16495	-0.50688
136	automotive	50-249 employees	4	3	5	4	4	5	4	4	4	4	3	4	5	5	4	4	4	5	4	5	5	Polish	1	0	0	0	0	0.81553	2.3504	0.31386
137	automotive	50-249 employees	5	3	3	4	3	2	3	3	3	2	3	4	3	3	4	1	2	2	2	2	3	Foreign	0	0	0	0	1	0.19989	-0.24478	1.14589
138	electromecanical	50-249 employees	5	5	4	5	1	3	3	4	4	1	2	4	4	2	1	2	4	1	1	1	1	Polish	0	0	0	0	1	0.22968	-0.82907	1.52356
139	chemical production	50-249 employees	3	3	2	5	4	3	3	5	3	3	3	3	3	3	3	2	3	3	2	3	5	Polish	1	1	0	1	0	1.19725	0.17195	0.28826
140	automotive	50-249 employees	2	2	1	2	1	1	1	1	1	1	1	4	3	1	1	1	1	1	1	1	1	Polish	1	0	0	0	0	-0.98293	-0.7661	0.32282
141	automotive	50-249 employees	2	2	1	2	1	1	2	3	2	1	2	3	2	1	1	1	1	1	2	1	2	Foreign	1	1	0	0	0	0.03052	-0.83869	-0.22658
142	furniture production	50-249 employees	1	1	1	2	1	1	3	3	1	1	3	1	1	1	1	1	1	1	1	1	1	Polish	0	0	0	0	1	0.60412	-0.76634	-1.40668
143	automotive	250 employees and more	4	4	4	3	3	2	3	3	3	3	2	3	4	3	3	3	2	3	2	3	3	Foreign	1	1	1	1	0	0.08154	0.58225	0.69554
144	automotive	250 employees and more	1	5	1	5	1	1	1	1	1	1	1	1	5	1	1	1	1	1	3	1	1	Foreign	1	1	0	1	0	-0.77275	-1.02057	0.87036
145	automotive	250 employees and more	2	1	1	3	1	1	1	3	1	1	1	3	3	1	3	1	1	1	1	1	2	Polish	1	0	1	0	0	-0.79169	-0.56911	0.23129
146	automotive	250 employees and more	1	1	1	1	1	1	1	1	1	1	1	1	1	1	1	1	1	1	1	1	1	Foreign	1	1	1	0	0	-0.46973	-0.31796	-1.35227
147	electromecanical	250 employees and more	2	2	1	3	1	1	1	2	1	1	3	2	1	1	1	1	1	1	1	1	2	Polish	1	1	0	0	0	-0.16368	-0.87367	-0.3363
148	chemical production	50-249 employees	5	5	3	5	4	3	5	4	3	5	5	4	2	4	4	2	2	2	4	3	4	Polish	1	0	0	0	0	1.92369	-0.31638	0.99478
149	automotive	250 employees and more	4	2	1	3	1	1	1	1	1	1	1	3	1	1	1	1	1	1	1	1	1	Foreign	1	0	1	0	0	-0.93587	-0.83721	0.33282
150	chemical production	250 employees and more	5	3	1	4	1	2	1	4	1	1	2	3	3	4	1	1	1	1	1	1	1	Polish	0	0	0	0	1	-0.52122	-0.93355	1.09909
151	chemical production	50-249 employees	2	2	2	3	1	1	2	2	2	2	2	3	1	2	1	1	1	1	2	1	1	Polish	1	0	0	0	0	0.00669	-0.63971	-0.33332
